# Supplementary material for: The human lymph node microenvironment unilaterally regulates T-cell activation and differentiation
Source: PLoS Biol. 2018 Sep 4;16(9):e2005046. doi: 10.1371/journal.pbio.2005046 (PMC6122729; doi:10.1371/journal.pbio.2005046)
Supplement: S1 Data — (XLSX) [file pbio.2005046.s001.xlsx]

## Sheet: Fig 1B
Quantitative analysis of FRC T cell suppression
	Naive								Activated								Activated +FRCs
CD4	0.00511937	0.00637306	0.01	0.01					0.666473	0.660376	1.07	0.89					0.34851	0.325399	0.309221	0.249437	0.31	0.35	0.47	0.45
CD8	0.0125551	0.0142456	0.01	0.01					0.662935	0.680214	1.34	1.15					0.430605	0.402601	0.389783	0.462446	0.47	0.48	0.66	0.52

## Sheet: Fig 1D
CD25+ and CD69+ cell percentages
	Unstimulated				Stimulated				Stimulated+FRCs
CD25+	5.93	5.46			82.75	80.13			65.52	66.84	73.33	69.38
CD69+	1.6	2.04			51.22	56.85			58.73	86.93	59.79	63.38

## Sheet: Fig 1F
[NO]mM
	Unstimulated				Stimulated				Stimulated+FRCs
Mouse	0.710153	0.49			3.64908	5.46			26.2498	8.9	9.35
Human	1.31075	1.6912			0	0			0.042583	0	0	0	0.423033	0

## Sheet: Fig 1G
BrdU and 7AAD cell cycle analysis of apoptotic cells
	Stim				Stim+FRCs
CD4	7.64	15.4	6.96	5.46	8.55	14.4	8.9	9.4
CD8	6.21	14.2	5.38	3.77	5.265	8.555	4.42	3.805

## Sheet: Fig 1H
BrdU and 7AAD cell cycle analysis of cells in S phase
	CD4+			CD8+
	Stim	Stim+FRCs		Stim	Stim+FRCs
	26.4	16.3		26	21.55
	25.1	8.14		27.7	12.95
	19.9	11.64		23	18.35
	21.2	11.28		23.5	14.25

## Sheet: Fig 2C
%Division Index (normalized) of CD4+ cells after treatment
	no inhibitor	anti-IL6	TGF-R inhibitor	A2AR antagonist	TGF-R +A2AR	anti-PD-L1	IDO inhibitor
	29.451	22.8126	28.6806	34.7725	30.479	31.3929	57.5084
	32.5162	32.3255	39.463	43.5782	44.577	33.6445	52.306
	44.4206	44.3612	50.0742	57.3873	55.1942	44.6544	70.6323
	42.2687	34.1927	50.7897	53.172	53.7937	44.1708	75.0274
	35.7432	27.5377	23.1356	39.5163	28.6925	30.1178	62.9975
	39.9474	35.4918	34.3538	50.3336	42.9759	25.0468	57.1762
	53.6403	40.8801	42.3729	54.6382	51.2107	48.2257	76.2675
	49.6281	39.4251	44.7102	59.6974	58.5543	41.4733	69.7983

## Sheet: Fig 2D
%Division Index (normalized) of CD8+ cells after treatment
	no inhibitor	anti-IL6	TGF-R inhibitor	A2AR antagonist	TGF-R +A2AR	anti-PD-L1	IDO inhibitor	PGE2 inhibitor
	34.9243	37.408	49.6503	45.692	49.4643	39.2504	61.9474	85.5995
	36.1508	39.128	52.1444	52.7015	62.6326	41.054	47.7745	77.9013
	49.2179	48.0799	69.3514	60.9483	66.2964	53.3386	60.6879	87.9859
	39.3024	51.1813	60.8433	57.3703	64.8477	42.6796	62.5077	84.1615
	45.0132	38.8987	47.6011	46.3952	46.7751	36.637	54.5446	77.5616
	36.4671	41.4297	51.1237	58.5435	60.207	32.5543	46.0198	82.1055
	45.2949	48.3118	65.9503	55.3582	60.9818	50.6459	60.7207	88.3689
	42.9066	43.6733	66.4263	67.3409	71.653	42.5152	55.5224	86.886

## Sheet: Fig 2E
Division Index of CD4+ T cells with or without FRCs and with or without inhibitor cocktail
	-FRCs	-FRCs+inhibitor	+FRCs	+FRCs+inhibitor
	0.685982	0.329446	0.228341	0.358936
	0.697481	0.404396	0.248896	0.22974
	0.678434	0.43584	0.234764	0.493407
	0.540395	0.458948	0.240943	0.587706
	0.666473	0.720426	0.329186	0.696321
	0.660376	0.753381	0.337529	0.648981
	0.671318	0.857253	0.309221	0.620186
	0.68334	0.875922	0.268214	0.683737
	0.280033	0.481691	0.087837	0.342805
	0.299156	0.475822	0.0645306	0.244546
	0.281385	0.486622
	0.268945

## Sheet: Fig 2F
Division Index of CD8+ T cells with or without FRCs and with or without inhibitor cocktail
	-FRCs	-FRCs+inhibitor	+FRCs	+FRCs+inhibitor
	0.481539	0.294797	0.596352	0.863505
	0.459555	0.343846	0.429776	0.554101
	0.463069	0.713326	0.534773	1.05539
	0.711373	0.722738	0.664865	1.26755
	0.662935	0.866946	0.391354	1.00899
	0.680214	0.863861	0.395871	0.95059
	0.616363	1.082	0.389783	0.94007
	0.814434	1.08237	0.496675	1.10214
	0.523663	0.78363	0.138747	0.826089
	0.520436	0.779114	0.077769	0.549577
	0.496022	0.769175
	0.496471

## Sheet: Fig 3B
Differentiation of CD4 and CD8 T cells (fold-change)
Naïve	CD4	Unstim	Stim	Stim+FRC	Stim+inhib+FRC		CD8	Unstim	Stim	Stim+FRC	Stim+inhib+FRC
		1	0.39	0.48	0.3			1.01	0.75	0.59	0.5
		0.99	0.42	0.67	0.4			1	0.74	0.69	0.71
		1	0.36	0.52	0.24			1	0.69	0.9	0.46
		1	0.41	0.67	0.41			0.98	0.76	0.89	0.72
		1	0.2	0.54	0.27			1	0.3	0.68	0.51
				0.65	0.41					0.88	0.72
				0.39	0.3					0.57	0.56
				0.61	0.37					0.88	0.71
				0.6						0.9
				0.7						0.7
Central Memory	CD4	Unstim	Stim	Stim+FRC	Stim+inhib+FRC		CD8	Unstim	Stim	Stim+FRC	Stim+inhib+FRC
		0.99	2.6	1.45	3.01			0.85	7.03	3.27	15.46
		1.05	2.61	1.67	2.96			1.07	6.77	3.92	12.27
		0.99	2.76	1.62	3.25			1.11	7.96	4.39	19.1
		0.97	2.73	1.84	2.88			0.97	8.16	5.34	11.74
		1	2	1.51	3.23			1	5	4.19	18.18
				1.82	2.87					5.61	11.74
				1.45	3.14					3.64	15.12
				1.79	2.98					4.56	12.4
				1.8						2.5
				1.6						1.7
Effector Memory	CD4	Unstim	Stim	Stim+FRC	Stim+inhib+FRC		CD8	Unstim	Stim	Stim+FRC	Stim+inhib+FRC
		1.04	2.33	4.03	2.37			0.8	2.52	2.86	3.38
		0.89	1.91	2.23	1.23			0.97	2.5	2.45	1.95
		1	2.24	3.11	2.34			1	2.9	1.22	3.55
		1.12	1.69	1.58	1.34			1.26	2.09	1.25	1.92
		1	3	3.68	1.93			1	2	2.5	2.95
				1.81	1.49					1.29	2.06
				5.63	1.93					3.33	2.67
				2.43	1.55					1.34	1.97
				1						1.2
				1						1
Effector	CD4	Unstim	Stim	Stim+FRC	Stim+inhib+FRC		CD8	Unstim	Stim	Stim+FRC	Stim+inhib+FRC
		0.88	5.96	26.23	4.06			1.02	2.31	6.56	3.51
		0.81	5.57	7.93	1.86			0.97	2.77	4.63	1.75
		1.07	5.26	20.37	3.15			0.92	2.84	1.64	2.93
		1.25	4.57	5.58	2.23			1.13	2.11	1.35	1.78
		1	10	19.34	3.24			1	0.6	4.72	2.72
				7.3	2.08					1.53	1.65
				26.52	3.15					6.44	3.12
				9.47	2.2					1.76	1.76
				3.1						1
				5						0.9

[truncated: 16 more sheets: Fig 4B, Fig 4C, Fig 4D, Fig 4E, Fig 4G, Fig 5B, Fig S2A, Fig S2B, Fig S3A, Fig S3B, Fig S4, Fig S6, Fig S7A, Fig S7B, Fig S8B, Sheet10]
