# Supplementary material for: The human lymph node microenvironment unilaterally regulates T-cell activation and differentiation
Source: PLoS Biol. 2018 Sep 4;16(9):e2005046. doi: 10.1371/journal.pbio.2005046 (PMC6122729; doi:10.1371/journal.pbio.2005046)
Supplement: S1 Table — A list of primary antibodies used in flow cytometry and imaging. Columns from left to right represent antigen antibody was raised for; conjugated fluorescent label of the antibody, if applicable; antibody isotype; antibody clone; source of the antibody; and application the antibody was used for. (XLSX) [file pbio.2005046.s002.xlsx]

## Sheet: Sheet1
Antigen	Label	Isotype*	Clone	Manufacturer	Use
Adenosine receptor 2a	none	Rabbit polyclonal	ab3461	Abcam	IF
CD127	PECy7	IgG1, k	eBioRDR5	eBioscience	FC
CD152 (CTLA-4)	PE/Dazzle594	IgG2a, k	BNI3	Biolegend	FC
CD19	PerCP	IgG1, k	HIB19	Biolegend	FC
CD19	A488	IgG1, k	HIB19	Biolegend	FC/IF
CD223 (LAG-3)	EF450	IgG1, k	C9B7W	eBioscience	FC
CD25	APC/Cy7	IgG1, k	BC96	Biolegend	FC
CD25	PE/Dazzle594	IgG1, k	M-A251	Biolegend	FC
CD279 (PD-1)	PerCP	IgG1, k	EH12.2H7	Biolegend	FC
CD3	A700	IgG2a, k	HIT3a	Biolegend	FC
CD3	A700	IgG2a, k	OKT3	Biolegend	FC
CD3	A488	IgG1, k	UCHT1	Biolegend	IF
CD3	BV650	IgG1, k	UCHT1	Biolegend	FC
CD3	A488	IgG1, k	F7.2.38	Agilent	IF
CD4	BV711	IgG2b, k	OKT4	Biolegend	FC
CD4	BV605	IgG1, k	RPA-T4	Biolegend	FC
CD45RO	A488	IgG2a, k	UCHL1	Biolegend	FC/IF
CD45RO	PB	IgG2a, k	UCHL1	Biolegend	FC/IF
CD45RO	PE-Cy7	IgG2a, k	UCHL1	Biolegend	FC
CD62L	PE	IgG1, k	DREG-56	Biolegend	FC
CD69	A647	IgG1, k	FN50	Biolegend	FC
CD8	BV785	IgG1, k	RPA-T8	Biolegend	FC
COX2	none	Rabbit polyclonal	ab15191	Abcam	IF
ERTR7	none	Rat IgG2a	ERTR7	Prof. Graham Anderson, a kind gift	IF
FoxP3	APC	Rat IgG2a, k	PCH101	eBioscience	FC
HLA-DR	BV510	IgG2a, k	L243	Biolegend	FC
IL-2	PE	IgG2a, k	MQ1-17H12	BD	ICFC
IFNg	PE	IgG1, k	B27	BD	ICFC
Ki67	APC	IgG1, k	Ki-67	Biolegend	IF/ICFC
Ki67	A647	IgG1, k	B56	BD Biosciences	IF
TGFBR2	none	Rabbit polyclonal	16HCLC	ThermoFisher	IF
TNFa	PE	IgG1, k	MAb11	BD	ICFC
FC = Fluorescent Cytometry
IF = Immunofluorescent Microscopy
ICFC = Intracellular Fluorescent Cytometry
* = host is mouse unless otherwise stated
